# Supplementary material for: Leaf side determines the relative importance of dispersal versus host filtering in the phyllosphere microbiome
Source: mBio. 2023 Jul 12;14(4):e01111-23. doi: 10.1128/mbio.01111-23 (PMC10470611; doi:10.1128/mbio.01111-23)
Supplement: Supplemental code 1 — All R code used to test hypotheses and generate figures for the manuscript. [file mbio.01111-23-s0001.txt]

Supplemental R code 1: All R code used to test hypotheses and generate figures for the manuscript.

# Save this file as .Rmd file and open in Rstudio
# Required data can be found at https://figshare.com/articles/dataset/ta-object_leaf_side/21524538

---
title: "Leaf side"
author: "Wenke Smets"
date: "12-4-2022"
output: html_document
---


```{r setup, include=FALSE}
knitr::opts_chunk$set(echo = TRUE)
```

### Setting up the workspace

```{r}
#devtools::install_github("SWittouck/tidyamplicons")
library(tidyverse)
library(tidyamplicons)
setwd("") # set your working directory

add_tax_abundance <- function(ta) {
  # make table with taxon and total abundance
  tot_abundances <- ta$abundances %>%
    group_by(taxon_id) %>%
    summarize(tot_abundance = sum(abundance))
  # add total abundance to taxon table
  ta$taxa <- left_join(ta$taxa, tot_abundances)
  # return ta object
  ta
}

add_taxon_name_color <- function(
  ta, method = "total_rel_abundance", n = 12, samples = NULL, taxa = NULL
  ) {

  # if taxon_name not present: add temporarily
  taxon_name_tmp <- ! "taxon_name" %in% names(ta$taxa)
  if (taxon_name_tmp) ta <- add_taxon_name(ta)

  if (method == "total_rel_abundance") {

    # if total_rel_abundance not present: add temporarily
    total_rel_ab_tmp <- ! "total_rel_abundance" %in% names(ta$taxa)
    if (total_rel_ab_tmp) ta <- add_total_rel_abundance(ta)

    ta <- mutate_taxa(ta, arrange_by_me = total_rel_abundance)

  } else if (method == "max_rel_abundance") {

    # if max_rel_abundance not present: add temporarily
    max_rel_ab_tmp <- ! "max_rel_abundance" %in% names(ta$taxa)
    if (max_rel_ab_tmp) ta <- add_max_rel_abundance(ta)

    ta <- mutate_taxa(ta, arrange_by_me = max_rel_abundance)

  } else {

    # throw error if method unknown
    if (! method %in% c("total_rel_abundance", "max_rel_abundance")) {
      stop("method unknown")
    }

  }

  ta_subset <- ta

  # take subset of samples if requested
  if (! is.null(samples)) {
    ta_subset <- filter_samples(ta_subset, sample_id %in% !! samples)
  }

  # take subset of taxa if requested
  if (! is.null(taxa)) {
    ta_subset <- filter_taxa(ta_subset, taxon_id %in% !! taxa)
  }

  # extract taxon names to visualize, in order
  levels <-
    ta_subset$taxa %>%
    arrange(desc(arrange_by_me)) %>%
    pull(taxon_name) %>%
    `[`(1:(n-1)) %>%
    sort() %>%
    purrr::prepend("Other taxa")

  # add taxon_name_color factor to taxa table
  ta$taxa <-
    ta$taxa %>%
    mutate(taxon_name_color = if_else(taxon_name %in% levels, taxon_name, "Other taxa")) %>%
    mutate(taxon_name_color = factor(taxon_name_color, levels = levels))

  # cleanup
  if (taxon_name_tmp) ta$taxa$taxon_name <- NULL
  if (exists("total_rel_ab_tmp")) ta$taxa$total_rel_abundance <- NULL
  if (exists("max_rel_ab_tmp")) ta$taxa$max_rel_abundance <- NULL
  ta$taxa$arrange_by_me <- NULL

  # return ta object
  ta

}


'%!in%' <- function(x,y)!('%in%'(x,y))
theme(panel.grid.major = element_blank(), panel.grid.minor = element_blank())
```


### Data exploration

# Loading data

```{r,fig.height = 5}
load("runclean.Rdata")
```


# Basic information of dataset

```{r,fig.height = 5}
length(unique(run$samples$Plant_species))

runf<-run%>%
  filter_abundances(abundance>2)%>%
  add_lib_size()
numbers(runf)
sort(runf$samples$lib_size)
mean(runf$samples$lib_size)

rung<-runf%>%
  aggregate_taxa(rank="genus")%>%
  add_total_rel_abundance()

numbers(rung)
#View(rung$taxa)

# Plant data overview table
runf<-run%>%
  filter_samples(pH>4) # removing pH outlier
mp<-runf$samples%>%
  group_by(Plant_species,Side)%>%
  summarise(meanph=round(mean(pH),digits=1))
plantdata<-runf$samples%>%
  select(Plant_species,Group,Ever.dec,Region,Stomatal_density,Side)%>%
  unique()%>%
  left_join(mp)
write.table(plantdata,file="plantdata.txt",row.names=FALSE,quote=FALSE)
rm(rung,runf,mp,plantdata)
```


# Bar plot
- diversity so high that bar plot with 11 most abundant ASVs is mostly "residual"

```{r,fig.height = 5}

# Figure 1
runf<-run%>%
  filter_abundances(abundance>2)%>%
  aggregate_taxa(rank='genus')%>%
  add_rel_abundance()%>%
  mutate_abundances(abundance=rel_abundance)%>%
  mutate_taxa(genus=ifelse(family=="P3OB-42", "P3OB-42 (Myxococcales)",genus))%>% 
  mutate_taxa(genus=ifelse(genus=="1174-901-12", "1174-901-12 (Beijerinckiaceae)",genus))%>% 
  select_samples(sample_id,Plant_species)%>%
  aggregate_samples()%>%
  add_taxon_name_color()

rel_abundance_matrix <- get_rel_abundance_matrix(runf)
dist_matrix <- vegan::vegdist(rel_abundance_matrix, method = "bray")
clust <- hclust(dist_matrix, method = "average")
ordinf <- tibble(sample_id = clust$labels[clust$order],order_clustered = seq(1,length(sample_id),1))
test<-left_join(ordinf,runf$samples)%>%
  select(Plant_species,order_clustered)
new<-tibble(Plant_species=test$Plant_species[test$order_clustered],sample_clustered = factor(Plant_species, levels = Plant_species))
runf$samples<-left_join(runf$samples,new)

bar_plot(runf)+ #
  xlab("Host plant species")+
  ylab("Average relative abundance")+
  scale_fill_brewer(palette = "Paired", name = "Genus") +
  theme(axis.text.x = element_text(angle=-55,hjust=-0.01,vjust=0.5),
        legend.text = element_text(size =10),
        panel.grid.major = element_blank(), panel.grid.minor = element_blank(),
        panel.border = element_blank())


# Bar plot at family level
runf<-run%>%
  filter_abundances(abundance>2)%>%
  aggregate_taxa(rank='family')%>%
  add_rel_abundance()%>%
  mutate_abundances(abundance=rel_abundance)%>%
  mutate_taxa(family=str_replace_all(family,"P3OB-42", "P3OB-42 (Myxococcales)"))%>%
  select_samples(sample_id,Plant_species)%>%
  aggregate_samples()%>%
  add_taxon_name_color()%>%
  mutate_taxa(taxon_name_color = factor(taxon_name_color, levels = c("Other taxa" , "Enterobacteriaceae",  "Acetobacteraceae", "Pseudonocardiaceae", "Hymenobacteraceae", "Rhizobiaceae", "Burkholderiaceae","Beijerinckiaceae",   "Microbacteriaceae",  "Nocardioidaceae", "P3OB-42 (Myxococcales)" , "Sphingomonadaceae")))

runf$samples<-left_join(runf$samples,new)

bar_plot(runf)+
  xlab("Host plant species")+
  ylab("Average relative abundance")+
  scale_fill_brewer(palette = "Paired", name = "Family") +
  theme(axis.text.x = element_text(angle=-55,hjust=-0.01,vjust=0.5),
        legend.text = element_text(size =10),
        panel.grid.major = element_blank(), panel.grid.minor = element_blank(),
        panel.border = element_blank())

# How much do 11 most abundant genera occupy?
rung<-run%>%
  filter_abundances(abundance>2)%>%
  aggregate_taxa(rank='genus')%>%
  add_total_rel_abundance()%>%
  mutate_taxa(genus=ifelse(is.na(genus),paste("unknown ",family),genus))
rung$taxa<-rung$taxa%>%
  arrange(desc(total_rel_abundance))
fam<-rung$taxa$genus[1:11]

runf<-rung%>%
  select_samples(sample_id,Plant_species)%>%
  aggregate_samples()%>%
  add_rel_abundance()%>%
  mutate_abundances(abundance=rel_abundance)%>%
  filter_taxa(genus%in%fam)%>%
  add_lib_size()
View(runf$samples)

# How many of core ASVs belong to 11 most abundant genera?
core<-read.table(file="coreASV.txt",header=T,sep=",")%>% # this file is generated by the Supplemental R code 2
  select(family,taxon_name,ASV_id)
core<-left_join(core,run$taxa)%>%
  select(family,genus,taxon_name,ASV_id)%>%
  mutate(genus=ifelse(is.na(genus),paste("unknown ",family),genus))
head(core)
nrow(core)
highcore<-core%>%
  filter(genus%in%fam)
nrow(highcore)/nrow(core)
runf<-run%>%
  filter_taxa(ASV_id%in%core$ASV_id)
numbers(runf)[3]/numbers(run)[3]

# bar plots between top and bottom
runf<-run%>%
  filter_abundances(abundance>2)%>%
  aggregate_taxa(rank='genus')%>%
  add_rel_abundance()%>%
  mutate_abundances(abundance=rel_abundance)%>%
  mutate_taxa(genus=ifelse(family=="P3OB-42", "P3OB-42 (Myxococcales)",genus))%>% 
  mutate_taxa(genus=ifelse(genus=="1174-901-12", "1174-901-12 (Beijerinckiaceae)",genus))%>% 
  filter_samples(Species_code<7)

bar_plot(runf)+ #
  xlab("Host plant species")+
  ylab("Average relative abundance")+
  scale_fill_brewer(palette = "Paired", name = "Genus") +
  facet_wrap(~Plant_sample)+
  theme(axis.text.x = element_text(angle=-55,hjust=-0.01,vjust=0.5),
        legend.text = element_text(size =10),
        panel.grid.major = element_blank(), panel.grid.minor = element_blank(),
        panel.border = element_blank())


rm(runs,plants,barplots,fam,plant,core,highcore,fam)
```


# exploratory PCOA

```{r,fig.height = 5}
runf<-run%>%
  filter_abundances(abundance>2)%>%
  add_lib_size()%>%
  add_pcoa()

sort(runf$samples$lib_size)

# Upper vs lower leaf surfaces
ggplot(runf$samples, aes(x = pcoa1, y = pcoa2, col = Side))+
  geom_point(size=1.5,aes(shape=Side)) +
  stat_ellipse(level=0.68,size=0.7,alpha=0.7)+
  theme_bw()+
  theme(panel.grid.major = element_blank(), panel.grid.minor = element_blank())

# PCOA by plant species
ggplot(runf$samples, aes(x = pcoa1, y = pcoa2, col = Plant_species))+
  geom_point(size=1.5,aes(shape=Side)) +
  stat_ellipse(level=0.68,size=0.6,alpha=0.7)+
  theme_bw()+
  theme(panel.grid.major = element_blank(), panel.grid.minor = element_blank())

# PCOA at family level
runf<-run%>%
  filter_abundances(abundance>2)%>%
  aggregate_taxa(rank='family')%>%
  add_pcoa()
ggplot(runf$samples, aes(x = pcoa1, y = pcoa2, col = Plant_species))+
  geom_point(size=1.5,aes(shape=Side)) +
  stat_ellipse(level=0.68,size=0.6,alpha=0.7)+
  theme_bw()+
  theme(panel.grid.major = element_blank(), panel.grid.minor = element_blank())

# Supplemental figure 1
runf<-run%>%
  filter_abundances(abundance>2)%>%
  #aggregate_taxa(rank='genus')%>%
  mutate_samples(Plant_individual=str_sub(Plant_sample,-1))%>%
  add_pcoa()
ggplot(runf$samples, aes(x = pcoa1, y = pcoa2, col = Side))+
  geom_point(alpha=0.9,aes(shape=Plant_individual)) +
  facet_wrap(~Plant_species)+
  theme_bw()+
  theme(panel.grid.major = element_blank(), panel.grid.minor = element_blank())

```


### Mantel:

# coordinates

no significance for bray or jaccard

```{r,fig.height = 5}
rungen<-run%>%
  filter_abundances(abundance>2)%>%
  filter_samples(!is.na(Lon))%>%
  #filter_samples(Side=="Top")%>%
  filter_samples(Plant_sample!="17A") # probably wrong coordinates
coord<- rungen$samples%>%
  select(sample_id,Lat,Lon)
coord<-as.data.frame(coord)
rownames(coord)<-coord$sample_id
coord<-coord[order(rownames(coord)),-1]
co_dist<- vegan::vegdist(coord, method = "euclidean") # checked 3 samples on maps, makes sense!

relabundmat <- (get_rel_abundance_matrix(rungen))
relabundmat[1:5,1:3]
rownames(relabundmat)==rownames(coord)
betas_dist <- vegan::vegdist(relabundmat, method = "bray")

vegan::mantel(betas_dist, co_dist,method="pearson", permutations = 9999, na.rm = TRUE)
vegan::mantel(betas_dist, co_dist,method="spearman", permutations = 9999, na.rm = TRUE)
#vegan::mantel(betas_dist, co_dist,method="kendall", permutations = 999, na.rm = TRUE)

```


### Permanova

# AIC function

```{r,fig.height = 5}
AICc.PERMANOVA <- function(adonis.model) {
    # check to see if object is an adonis model...
    if (!(adonis.model$aov.tab[1,1] >= 1))
        stop("object not output of adonis {vegan} ")
    # Ok, now extract appropriate terms from the adonis model
    # Calculating AICc using residual sum of squares (RSS) since I don't think that adonis returns something I can use as a liklihood function...
    RSS <- adonis.model$aov.tab[rownames(adonis.model$aov.tab) == "Residuals", "SumsOfSqs"]
    MSE <- adonis.model$aov.tab[rownames(adonis.model$aov.tab) == "Residuals", "MeanSqs"]
    k <- ncol(adonis.model$model.matrix)# + 1 # add one for error variance
    nn <- nrow(adonis.model$model.matrix)
    # AIC : 2*k + n*ln(RSS)
    # AICc: AIC + [2k(k+1)]/(n-k-1)
    # based on https://en.wikipedia.org/wiki/Akaike_information_criterion;
    # https://www.researchgate.net/post/What_is_the_AIC_formula;
    # http://avesbiodiv.mncn.csic.es/estadistica/ejemploaic.pdf
    # AIC.g is generalized version of AIC = 2k + n [Ln( 2(pi) RSS/n ) + 1]
    # AIC.pi = k + n [Ln( 2(pi) RSS/(n-k) ) +1],
    AIC <- 2*k + nn*log(RSS)
    AIC.g <- 2*k + nn * (1 + log( 2 * pi * RSS / nn))
    AIC.MSE <- 2*k + nn * log(MSE)
    AIC.pi <- k + nn*(1 + log( 2*pi*RSS/(nn-k) )   )
    AICc <- AIC + (2*k*(k + 1))/(nn - k - 1)
    AICc.MSE <- AIC.MSE + (2*k*(k + 1))/(nn - k - 1)
    AICc.pi <- AIC.pi + (2*k*(k + 1))/(nn - k - 1)
    output <- list("AIC" = AIC, "AIC.g" = AIC.g, "AICc" = AICc,
                   "AIC.MSE" = AIC.MSE, "AICc.MSE" = AICc.MSE,
                   "AIC.pi" = AIC.pi, "AICc.pi" = AICc.pi, "k" = k)
    return(output)   
}
```

# Overall PERMANOVA

```{r,fig.height = 5}
runf<-run%>%
  #aggregate_taxa(rank="genus")%>%
  filter_abundances(abundance>2)%>%
  filter_samples(pH>4)%>%
  add_pcoa()

## PERMANOVA (made sure to include adonis2)
perform_adonis <- function (ta, predictors, permutations = 999, ...) 
{
    abundances_matrix <- ta %>% modify_at("samples", drop_na, 
        one_of(predictors)) %>% process_sample_selection() %>% 
        add_rel_abundance() %>% abundances() %>% as_abundances_matrix(value = "rel_abundance")
    formula_RHS <- paste0(predictors, collapse = " + ")
    metadata <- tibble(sample_id = rownames(abundances_matrix)) %>% 
        left_join(ta$samples, by = "sample_id")
    vegan::adonis2(as.formula(paste("abundances_matrix", formula_RHS, 
        sep = " ~ ")), metadata, permutations = permutations, ...)
}


p<-perform_adonis(runf,c("pH","Stomatal_density","Side","Plant_species/Plant_sample","Plant_species:Side"),permutations=9999)

p2<-perform_adonis(runf,c("pH","Stomatal_density","Side","Pubescence","Hardness","Ever.dec","Group","Climate","Region","Plant_species","Date_sampled","Plant_sample","Plant_species:pH","Plant_species:Side"),permutations=999) 
 
perform_adonis(runf,c("pH","Side","Plant_species","Plant_sample","Plant_species:Side"),permutations=99, by = "margin")
perform_adonis(runf,c("pH","Stomatal_density","Plant_species","Plant_sample","Plant_species:Side"),permutations=999,by="margin")


#need minimal AIC
AICc.PERMANOVA(p)$AIC
AICc.PERMANOVA(p2)$AIC
p
p2
```


### Distance - decay

no significance for bray or jaccard (p's > 0.2, r's < 0.03)
top only: almost significant when no abundance selection
```{r,fig.height = 5}
rungen<-run%>%
  filter_abundances(abundance>2)%>%
  filter_samples(!is.na(Lon))%>%
  #filter_samples(Side=="Top")%>%
  filter_samples(Plant_sample!="17A") # probably wrong coordinates
coord<- rungen$samples%>%
  select(sample_id,Lat,Lon)
coord<-as.data.frame(coord)
rownames(coord)<-coord$sample_id
coord<-coord[order(rownames(coord)),-1]
co_dist<- vegan::vegdist(coord, method = "euclidean") # checked 3 samples on maps, makes sense!

relabundmat <- (get_rel_abundance_matrix(rungen))
relabundmat[1:5,1:3]
rownames(relabundmat)==rownames(coord)
betas_dist <- vegan::vegdist(relabundmat, method = "bray")

vegan::mantel(betas_dist, co_dist,method="pearson", permutations = 9999, na.rm = TRUE)
vegan::mantel(betas_dist, co_dist,method="spearman", permutations = 9999, na.rm = TRUE)
#vegan::mantel(betas_dist, co_dist,method="kendall", permutations = 999, na.rm = TRUE)

asvtree<-ape::read.tree(file="leafpH2_TC_fastree.txt")
asvtree$tip.label<-str_split_fixed(asvtree$tip.label,"_Bacteria",n=2)[,1]

library(phyloseq)
phy<-as_phyloseq(rungen,sample = sample_id, taxon = ASV_id) 
phy<- merge_phyloseq(phy, asvtree)
my.tree <- phy_tree(phy)
#subtree<- treeio::tree_subset(my.tree, "ASV_11137", levels_back =6) # for top
#subtree<- treeio::tree_subset(my.tree, "ASV_11522", levels_back =2) # for bottom
#plot(subtree)
out.group <- "ASV_11522" # unknown bacterium closest related to fusobacteria
out.group <- "ASV_11137" # unknown bacterium 
new.tree <- ape::root(my.tree, outgroup=out.group, resolve.root=TRUE)
phy_tree(phy) <- new.tree
unifrac<-UniFrac(phy,weighted=FALSE)
wunifrac<-UniFrac(phy,weighted=TRUE)
class(wunifrac)
labels(wunifrac)==labels(co_dist)
detach("package:phyloseq", unload=TRUE)
vegan::mantel(wunifrac, co_dist,method="pearson", permutations = 999, na.rm = TRUE)
vegan::mantel(wunifrac, co_dist,method="spearman", permutations = 999, na.rm = TRUE)
vegan::mantel(unifrac, co_dist,method="pearson", permutations = 999, na.rm = TRUE)
vegan::mantel(unifrac, co_dist,method="spearman", permutations = 9999, na.rm = TRUE)
```


### Core in upper vs lower

```{r,fig.height = 5}
core<-read.table(file="coreASV.txt",header=T,sep=",")
runf<-run%>%
  filter_abundances(abundance>2)%>%
  add_rel_abundance()%>%
  mutate_abundances(abundance=rel_abundance)%>%
  #aggregate_taxa(rank='genus')%>%
  filter_taxa(ASV_id%in%core$ASV_id)%>%
  add_lib_size()

# Figure 2D
ggplot(runf$samples,aes(x=Side,y=lib_size))+
  geom_boxplot(outlier.shape=NA)+
  geom_jitter(size=1,width=0.15,height=NULL)+
  ylim(0,1)+
  ylab("Relative abundance core ASVs")+
  xlab("Leaf side")+
  scale_x_discrete(labels=c("Bottom" = "Lower", "Top" = "Upper"))+
  theme_bw()

runb<-runf%>%
  filter_samples(Side=="Bottom")%>%
  add_rel_occurrence()%>%
  mutate_taxa(relb=rel_occurrence)
spb<-runb$samples%>%
  mutate(coreb=lib_size)%>%
  select(Plant_sample,coreb)
runt<-runf%>%
  filter_samples(Side=="Top")%>%
  add_rel_occurrence()%>%
  mutate_taxa(relt=rel_occurrence)
spt<-runt$samples%>%
  mutate(coret=lib_size)%>%
  select(Plant_sample,coret)%>%
  left_join(spb)%>%
  na.omit()
wilcox.test(spt$coret,spt$coreb,paired=TRUE,alternative = "less")
taxb<-runb$taxa%>%
  select(taxon_name,relb)
tax<-runt$taxa%>%
  select(taxon_name,relt)%>%
  left_join(taxb)
wilcox.test(tax$relt,tax$relb,paired=TRUE,alternative = "greater")
taxlong<-pivot_longer(tax,!taxon_name,names_to="Side",values_to="Occupancy")

# Figure 2E
ggplot(taxlong,aes(x=Side,y=Occupancy))+
  #geom_violin()+
  geom_boxplot(outlier.shape=NA)+
  geom_jitter(size=1,width=0.15,height=NULL)+
  ylim(0.55,1.1)+
  ylab("Occupancy core ASVs")+
  xlab("Leaf side")+
  scale_x_discrete(labels=c("relb" = "Lower", "relt" = "Upper"))+
  theme_bw()
rm(runb,runt,spb,spt,tax,taxb,taxlong)
```


### Observed richness and leaf characteristics

```{r,fig.height = 5}
runf<-run%>%
  filter_abundances(abundance>2)%>%
  filter_samples(pH>4)%>%
  add_lib_size%>%
  filter_samples(lib_size>3999)%>% 
  rarefy(4000)%>%
  add_alphas()

a<-log(runf$samples$observed) # not normally distributed without log
qqnorm(a)
qqline(a, datax = FALSE, distribution = qnorm)
shapiro.test(a)
a<-(runf$samples$pH) # not normally distributed ever
qqnorm(a)
qqline(a, datax = FALSE, distribution = qnorm)
shapiro.test(a)

cor.test(runf$samples$Stomatal_density,runf$samples$observed,method="kendall")
cor.test(runf$samples$pH,runf$samples$observed,method="kendall")

# Figure 3A
ggplot(runf$samples,aes(x=Side,y=observed))+
  geom_violin()+
  geom_jitter(size=1,width=0.2,height=NULL)+
  ylim(0, 1400)+
  ylab("Observed ASV richness")+
  xlab("Leaf side")+
  scale_x_discrete(labels=c("Bottom" = "Lower", "Top" = "Upper"))+
  theme_bw()
wilcox.test(runf$samples$observed~runf$samples$Side)

# Figure 3B
ggplot(runf$samples,aes(x=Side,y=inverse_simpson))+
  geom_violin()+
  geom_jitter(size=1,width=0.2,height=NULL)+ 
  ylim(0, 440)+
  ylab("Inverse Simpson index")+
  xlab("Leaf side")+
  scale_x_discrete(labels=c("Bottom" = "Lower", "Top" = "Upper"))+
  theme_bw()
wilcox.test(runf$samples$inverse_simpson~runf$samples$Side)

runfb<-runf%>%
  filter_samples(Side=="Bottom")
ggplot(runfb$samples,aes(x=Stomatal_density,y=observed))+
  geom_point()+
  geom_smooth(method='lm')+
  theme_bw()
cor.test(runfb$samples$Stomatal_density,runfb$samples$observed,method="kendall")

rm(a,runfb)
```

### Endemic ASVs

# Calculating weighted community endemism

```{r,fig.height = 5}
runf<-run%>%
  filter_abundances(abundance>2)%>%   # yields more endemic ASVs than not filtering abundances
  add_occurrences()%>%
  filter_taxa(occurrence>1)%>%        # remove ASVs occurring only once (more likely chance than endemism)
  select_samples(sample_id,Plant_species)%>%
  aggregate_samples()%>%              # pool samples per plant species
  select_taxa(-occurrence)%>%
  add_occurrences()%>%                # how many plant species ASV occurs on
  mutate_taxa(endemism=1-(occurrence/24))%>% # endemism = proportion of plant species an ASV doesn't occur on
  select_taxa(taxon_id,taxon_name,endemism)

run$taxa<-run$taxa%>%
  left_join(runf$taxa)

end<-run%>%
  filter_abundances(abundance>2)%>%
  add_occurrences()%>%
  filter_taxa(occurrence>1)%>%
  add_rel_abundance()%>%
  everything()%>%
  mutate(weighed_endemism=rel_abundance*endemism)%>%
  drop_na(weighed_endemism)%>%
  group_by(sample_id)%>%
  summarize(mean=mean(weighed_endemism))%>%     # weighted (log10 possible)
  ungroup()%>%
  left_join(run$samples)

# Figure 3C
ggplot(end,aes(x=Side,y=mean))+
  geom_violin()+
  geom_jitter(size=1,width=0.2,height=NULL)+
  #geom_text(label=runf$samples$Swab_ID,size=2,vjust=1.5)+
  ylab("Weighted endemism")+
  xlab("Leaf side")+
  scale_x_discrete(labels=c("Bottom" = "Lower", "Top" = "Upper"))+
  theme_bw()

bend<-end%>%
  filter(Side=="Bottom")%>%
  mutate(meanb=mean)%>%
  select(Plant_sample,meanb)
tend<-end%>%
  filter(Side=="Top")%>%
  mutate(meant=mean)%>%
  select(Plant_sample,meant)%>%
  left_join(bend)
a<-end$mean
a<-(tend$meant) # not normally distributed but log10 pretty close to normally distributed
qqnorm(a)
qqline(a, datax = FALSE, distribution = qnorm)
shapiro.test(a)

#t.test(tend$meant,tend$meanb,paired=TRUE)
wilcox.test(tend$meant,tend$meanb,paired=TRUE) 
mean(tend$meant)
mean(tend$meanb)

rm(a,end,tend,bend)
```

### pH and side

bottom more acidic

```{r,fig.height = 5}
runf<-run%>%
  filter_samples(pH>4)%>% # removing pH outlier
  select_samples(sample_id,pH,Side,Plant_sample)
bottom<-runf$samples%>%
  filter(Side=="Bottom")%>%
  mutate(phb=pH)%>%
  select(phb,Plant_sample)
phs<-runf$samples%>%
  filter(Side=="Top")%>%
  mutate(pht=pH)%>%
  select(pht,Plant_sample)%>%
  left_join(bottom)%>%
  drop_na()
a<-(phs$phb) # not normally distributed, also not with log
qqnorm(a)
qqline(a, datax = FALSE, distribution = qnorm)
shapiro.test(a)

# Figure 5A
ggplot(runf$samples,aes(x=Side,y=pH))+
  geom_boxplot(outlier.shape=NA)+
  geom_jitter(size=1,width=0.15,height=NULL)+
  xlab("Leaf side")+
  ylab("Leaf surface pH")+
  ylim(c(4.8,7.5))+
  scale_x_discrete(labels=c("Bottom" = "Lower", "Top" = "Upper"))+
  theme_bw()
mean(phs$pht)-mean(phs$phb)
wilcox.test(phs$pht, phs$phb, paired = TRUE, alternative = "two.sided")

# Supplemental figure 4
runf<-run%>%
  mutate_samples(Plant_species=ifelse(Plant_species%in%c("Leucothoe_racemosa","Leucothoe_axillaris"),"Leucothoe_spp",Plant_species))%>%
  filter_samples(pH>4)
order<-runf$samples%>%
  filter(Side=="Bottom")%>%
  group_by(Plant_species)%>%
  summarize(min=mean(pH))%>%
  arrange(min)
runf$samples$Plant_species <- factor(runf$samples$Plant_species,levels = order$Plant_species)
ggplot(runf$samples,aes(x=Plant_species,y=pH))+
  geom_boxplot(outlier.shape=NA,aes(group=interaction(Plant_species,Side)))+
  geom_jitter(width=0.15,height=NULL,aes(shape=Side,color=Plant_species,group=Side))+
  scale_colour_discrete(guide = "none")+
  scale_shape_discrete(labels=c("Bottom" = "Lower", "Top" = "Upper"))+
  xlab("Plant")+
  ylab("Leaf surface pH")+
  theme_bw()+
  theme(axis.text.x = element_text(angle=-45,hjust=-0.01,vjust=0.5))
kruskal.test(pH~Plant_species,data=runf$samples)
runb<-runf%>%
  filter_samples(Side=="Bottom")
runt<-runf%>%
  filter_samples(Side=="Top")
kruskal.test(pH~Plant_species,data=runt$samples)
kruskal.test(pH~Plant_species,data=runb$samples)
rm(a,bottom,phs,order,runb,runt)
```


### Stomatal density

# correlated with side
clearly tops have almost no stomata

```{r,fig.height = 5}
runf<-run
dat<-runf$samples%>%
  select(Stomatal_density,Side,Plant_species,Region,Group)%>%
  unique()%>%
  drop_na()

# Figure 2B
ggplot(dat,aes(x=Side,y=Stomatal_density))+
  geom_boxplot(outlier.shape=NA)+
  geom_jitter(size=1,width=0.15,height=NULL)+
  ylab(expression ("Stomatal density in"~mm^-2))+
  xlab("Leaf side")+
  ylim(c(0,500))+
  scale_x_discrete(labels=c("Bottom" = "Lower", "Top" = "Upper"))+
  theme_bw()
a<-(dat$Stomatal_density) # not normally distributed, also not with log
qqnorm(a)
qqline(a, datax = FALSE, distribution = qnorm)
shapiro.test(a)
datb<-dat%>%
  filter(Side=="Bottom")%>%
  mutate(sdb=Stomatal_density)%>%
  select(-Side,-Stomatal_density)
datnew<-dat%>%
  filter(Side=="Top")%>%
  mutate(sdt=Stomatal_density)%>%
  select(-Side,-Stomatal_density)%>%
  left_join(datb)
mean(datnew$sdb)-mean(datnew$sdt)
wilcox.test(datnew$sdb, datnew$sdt, paired = TRUE, alternative = "two.sided")
t.test(datnew$sdb, datnew$sdt, paired = TRUE, alternative = "two.sided")
rm(dat,datb,datnew,a)
```

# Stomatal density and pH
negatively but not significantly correlated

```{r,fig.height = 5}
runf<-run%>%
  filter_samples(Side=="Bottom")%>%
  filter_samples(pH>4)%>%
  select_samples(sample_id,Plant_species,Group,Ever.dec,Region,Stomatal_density,Pubescence,Side,pH)
mp<-runf$samples%>%
  group_by(Plant_species,Side)%>%
  summarise(meanph=mean(pH))
runf$samples<-runf$samples%>%
  left_join(mp)
runf<-runf%>%
  select_samples(-pH)%>%
  aggregate_samples()
ggplot(runf$samples,aes(x=Stomatal_density,y=meanph))+
  geom_point()
cor.test(runf$samples$Stomatal_density,runf$samples$meanph,method="kendall")

rm(mp)
```

# Stomatal density and ASV richness

```{r,fig.height = 5}
runf<-run%>%
  filter_abundances(abundance>2)%>%
  add_lib_size%>%
  filter_samples(lib_size>3999)%>% 
  rarefy(4000)%>%
  add_alphas()
cor.test(runf$samples$observed,runf$samples$Stomatal_density,method="kendall")
runfb<-runf%>%
  filter_samples(Side=="Bottom")
cor.test(runfb$samples$observed,runfb$samples$Stomatal_density,method="kendall")
```


### Differential expression analyses with DESeq2

# Differential expression for pH
--> phyloseq --> DESeq2
no filtering out low abundances as DESeq2 incorporates data-driven prior distributions 

```{r,fig.height = 5}
runf<-run%>%
  #aggregate_taxa(rank="genus")%>%
  add_taxon_name()%>%
  filter_samples(pH>4)%>%
  add_rel_occurrence()%>%
  add_total_rel_abundance()
tax<-runf$taxa%>%
  select(taxon_name,phylum,family,genus)
runf$taxa<-runf$taxa%>% 
  mutate(taxon_name = ifelse(total_rel_abundance<0.001, "Other", taxon_name))
runf<-runf%>%
  select_taxa(taxon_id,taxon_name)%>%
  aggregate_taxa()%>%
  add_rel_occurrence()
runf$taxa<-runf$taxa%>% 
  left_join(tax)

library(phyloseq)
library(DESeq2)
phy<-as_phyloseq(runf,sample = sample_id, taxon = taxon_id)
diagdds = phyloseq_to_deseq2(phy, ~ pH)
diagdds = DESeq(diagdds, test="LRT", fitType="parametric" ,reduced=~1)
resultsNames(diagdds)
res = results(diagdds,name="pH",cooksCutoff = FALSE)
alpha = 0.1
sigtab = res[which(res$padj < alpha), ]
sigtab = cbind(as(sigtab, "data.frame"), as(tax_table(phy)[rownames(sigtab), ], "matrix"))
(sigtab)
theme_set(theme_bw())
scale_fill_discrete <- function(palname = "Set1", ...) {
    scale_fill_brewer(palette = palname, ...)
}
# Phylum order
x = tapply(sigtab$log2FoldChange, sigtab$phylum, function(x) max(x))
x = sort(x, TRUE)
sigtab$phylum = factor(as.character(sigtab$phylum), levels=names(x))
# ASV order
x = tapply(sigtab$log2FoldChange, sigtab$taxon_name, function(x) max(x))
x = sort(x, TRUE)
sigtab$taxon_name = factor(as.character(sigtab$taxon_name), levels=names(x))
sigtab<-sigtab%>%
  mutate(Significance=ifelse(padj<0.05,"p<0.05","p<0.1"))

# Supplementary Figure 3
ggplot(sigtab, aes(x=taxon_name, y=log2FoldChange, color=Significance)) + geom_point(size=3) + 
  scale_color_manual(values=c("darkred","darkgrey"))+
  ylab("Log2 fold change pH")+
  xlab("ASV")+
  scale_x_discrete(labels=c("P3OB-42 1" = "P3OB-42 1 (Myxococcales)", "P3OB-42 3" = "P3OB-42 3 (Myxococcales)","1174-901-12 1" = "1174-901-12 1 (Beijerinckiaceae)", "Allorhizobium-Neorhizobium-Pararhizobium-Rhizobium 1" = "Allo-Neo-Para-Rhizobium 1"))+
  theme(axis.text.x = element_text(angle = -40, hjust = 0, vjust=0.5))
```

# Differential expression for stomatal density
(for lower leaf surface) 

```{r,fig.height = 5}
runf<-run%>%
  filter_samples(Side=="Bottom")%>%
  add_taxon_name()%>%
  add_total_rel_abundance()%>%
  add_rel_occurrence()
tax<-runf$taxa%>%
  select(taxon_name,phylum,family,genus)
runf$samples<-runf$samples%>%
  drop_na(Stomatal_density)
runf$taxa<-runf$taxa%>% 
  mutate(taxon_name = ifelse(total_rel_abundance<0.001, "Other", taxon_name))

# Samples aggregated per plant species
runf<-runf%>%
  process_sample_selection()%>%
  select_taxa(taxon_id,taxon_name)%>%
  aggregate_taxa()%>%
  add_tax_abundance()%>%
  add_rel_occurrence()%>%
  select_samples(sample_id,Plant_species,Group,Ever.dec,Region,Pubescence,Side,Stomatal_density)%>%
  mutate_samples(Side=as.factor(Side))%>%
  aggregate_samples()
runf$taxa<-runf$taxa%>% 
  left_join(tax)
library(phyloseq)
phy<-as_phyloseq(runf,sample = sample_id, taxon = taxon_id)
diagdds = phyloseq_to_deseq2(phy, ~ Stomatal_density)
diagdds = DESeq(diagdds, test="LRT", fitType="parametric",reduced=~1) 

d<-plotCounts(diagdds, gene="t116", intgroup ="Stomatal_density",returnData=TRUE)
ggplot(d, aes(x = Stomatal_density, y = count)) + 
  geom_point(position=position_jitter(w = 0.1,h = 0)) +
  theme_bw() 
resultsNames(diagdds)
res = results(diagdds,name="Stomatal_density",cooksCutoff = FALSE)
alpha = 0.10
sigtab = res[which(res$padj < alpha), ]
sigtab = cbind(as(sigtab, "data.frame"), as(tax_table(phy)[rownames(sigtab), ], "matrix"))
(sigtab)
theme_set(theme_bw())
scale_fill_discrete <- function(palname = "Set1", ...) {
    scale_fill_brewer(palette = palname, ...)
}
# Phylum order
x = tapply(sigtab$log2FoldChange, sigtab$phylum, function(x) max(x))
x = sort(x, TRUE)
sigtab$phylum = factor(as.character(sigtab$phylum), levels=names(x))
# ASV order
x = tapply(sigtab$log2FoldChange, sigtab$taxon_name, function(x) max(x))
x = sort(x, TRUE)
sigtab$taxon_name = factor(as.character(sigtab$taxon_name), levels=names(x))
sigtab<-sigtab%>%
  mutate(Significance=ifelse(padj<0.05,"p<0.05","p<0.1"))

# Supplemental Figure 2
ggplot(sigtab, aes(x=taxon_name, y=log2FoldChange, color=Significance)) + geom_point(size=4) + 
  scale_color_manual(values=c("darkred","darkgrey"))+
  ylab("Log2 fold change stomatal density")+
  xlab("ASV")+
  theme(axis.text.x = element_text(angle = -35, hjust = 0, vjust=0.5))

core<-read.table(file="coreASV.txt",header=T,sep=",")
sigtax<-sigtab%>%
  #filter(Significance=="p<0.1")%>%
  select(log2FoldChange,taxon_name)
sigtaxf<-sigtax%>%
  filter(log2FoldChange<0)
sigtaxs<-sigtax%>%
  filter(log2FoldChange>0)
sum(sigtaxf$taxon_name%in%core$taxon_name)
sum(sigtaxf$taxon_name%in%core$taxon_name)/length(sigtaxf$taxon_name)
sum(sigtaxs$taxon_name%in%core$taxon_name)
sum(sigtaxs$taxon_name%in%core$taxon_name)/length(sigtaxs$taxon_name)

rm(sigtab,sigtax,sigtaxf,sigtaxs,core,tax,alpha,x)
```

# Differential expression for leaf side 

```{r,fig.height = 5}
runf<-run%>%
  add_total_rel_abundance()%>%
  add_rel_occurrence()
tax<-runf$taxa%>%
  select(taxon_name,phylum,family,genus)
runf$taxa<-runf$taxa%>% 
  mutate(taxon_name = ifelse(total_rel_abundance<0.001, "Other", taxon_name))
runf<-runf%>%
  select_taxa(taxon_id,taxon_name)%>%
  aggregate_taxa()%>%
  add_rel_occurrence()%>%
  select_samples(sample_id,Plant_species,Group,Ever.dec,Region,Pubescence,Stomatal_density,pH,Side)
runf$taxa<-runf$taxa%>% 
  left_join(tax)
phy<-as_phyloseq(runf,sample = sample_id, taxon = taxon_id)
diagdds = phyloseq_to_deseq2(phy, ~ Side)
diagdds = DESeq(diagdds, test="Wald", fitType="parametric")
res = results(diagdds, cooksCutoff = FALSE)
alpha = 0.1
sigtab = res[which(res$padj < alpha), ]
sigtab = cbind(as(sigtab, "data.frame"), as(tax_table(phy)[rownames(sigtab), ], "matrix"))
(sigtab)
theme_set(theme_bw())
scale_fill_discrete <- function(palname = "Set1", ...) {
    scale_fill_brewer(palette = palname, ...)
}
# Phylum order
x = tapply(sigtab$log2FoldChange, sigtab$phylum, function(x) max(x))
x = sort(x, TRUE)
sigtab$phylum = factor(as.character(sigtab$phylum), levels=names(x))
# ASV order
x = tapply(sigtab$log2FoldChange, sigtab$taxon_name, function(x) max(x))
x = sort(x, TRUE)
sigtab$taxon_name = factor(as.character(sigtab$taxon_name), levels=names(x))
sigtab<-sigtab%>%
  mutate(Significance=ifelse(padj<0.05,"p<0.05","p<0.1"))

# Figure 4
ggplot(sigtab, aes(x=taxon_name, y=log2FoldChange, color=Significance)) +
  geom_point(size=4) +
  scale_color_manual(values=c("darkred","darkgrey"))+
  ylab("Log2 fold change leaf side")+
  xlab("ASV")+
  scale_x_discrete(labels=c("P3OB-42 2" = "P3OB-42 2 (Myxococcales)", "1174-901-12 3" = "1174-901-12 3 (Beijerinckiaceae)", "Allorhizobium-Neorhizobium-Pararhizobium-Rhizobium 1" = "Allo-Neo-Para-Rhizobium 1"))+
  theme(axis.text.x = element_text(angle = -40, hjust = 0, vjust=0.5))

core<-read.table(file="coreASV.txt",header=T,sep=",")
sigtax<-sigtab%>%
  filter(Significance=="p<0.05")%>%
  select(log2FoldChange,taxon_name)%>%
  left_join(run$taxa)
sigtaxb<-sigtax%>%
  filter(log2FoldChange<0)
sigtaxt<-sigtax%>%
  filter(log2FoldChange>0)
sum(sigtaxb$taxon_name%in%core$taxon_name)
sum(sigtaxb$taxon_name%in%core$taxon_name)/length(sigtaxb$taxon_name)
sum(sigtaxt$taxon_name%in%core$taxon_name)
sum(sigtaxt$taxon_name%in%core$taxon_name)/length(sigtaxt$taxon_name)

rm(sigtab,sigtaxt,sigtaxb,sigtax,core,tax,alpha,x,diagdds,phy,res)
detach("package:phyloseq", unload=TRUE)
```
